# Supplementary material for: Rare Occurrence of Aristolochic Acid Mutational Signatures in Oro-Gastrointestinal Tract Cancers
Source: Cancers (Basel). 2022 Jan 24;14(3):576. doi: 10.3390/cancers14030576 (PMC8833562; doi:10.3390/cancers14030576)
Supplement: Supplementary file 1 [file cancers-14-00576-s001.zip]

Archive with 1 entries (1 files):
- cancers-1520411-supplementary.pdf
